# Supplementary material for: Utilization of Organic Solvents for the Recycling of Waste Wooden Railroad Ties
Source: Molecules. 2026 Jan 24;31(3):406. doi: 10.3390/molecules31030406 (PMC12899867; doi:10.3390/molecules31030406)
Supplement: Supplementary file 1 [file molecules-31-00406-s001.zip]

Archive with 1 entries (1 files):
- molecules-4070282-supplementary.pdf
